# Supplementary material for: FODMAPs—Unknowns for Consumers: First Survey in Serbia
Source: Nutrients. 2023 Nov 5;15(21):4693. doi: 10.3390/nu15214693 (PMC10648408; doi:10.3390/nu15214693)
Supplement: Supplementary file 1 [file nutrients-15-04693-s001.zip]

Archive with 1 entries (1 files):
- nutrients-2654859-supplementary.pdf
